# Supplementary material for: The Identification of Marker Genes for Predicting the Osteogenic Differentiation Potential of Mesenchymal Stromal Cells
Source: Curr Issues Mol Biol. 2021 Nov 30;43(3):2157–66. doi: 10.3390/cimb43030150 (PMC8929155; doi:10.3390/cimb43030150)
Supplement: Supplementary file 1 [file cimb-43-00150-s001.zip]

Archive with 1 entries (1 files):
- cimb-1377208-supplementary.pdf
